# Supplementary material for: Flaxseed (Linum Usitatissimum L.) Supplementation in Patients Undergoing Lipoprotein Apheresis for Severe Hyperlipidemia—A Pilot Study
Source: Nutrients. 2020 Apr 18;12(4):1137. doi: 10.3390/nu12041137 (PMC7231079; doi:10.3390/nu12041137)
Supplement: Supplementary file 1 [file nutrients-12-01137-s001.zip]

Archive with 1 entries (1 files):
- nutrients-768428-supplementary.docx
